# Supplementary material for: Portable, precise, and RNA extraction-free: RT-RAA technology for rapid early RSV identification and prevention
Source: Front Cell Infect Microbiol. 2025 Sep 2;15:1640503. doi: 10.3389/fcimb.2025.1640503 (PMC12436364; doi:10.3389/fcimb.2025.1640503)
Supplement: Supplementary file 1 [file Table1.xlsx]

## Sheet: S1
Characteristic	Category	Number（n）	Proportion（%）
Total	265	265	100
Population type	Pediatric（<18 yr）	189	71.3
	Adults (≥ 18 yr)	76	28.7
Age group	Infants & toddlers (0–2 yr)	128	48.3
	Children (3–17 yr)	61	23
	Adults (18–64 yr)	57	21.5
	Elderly (≥ 65 yr)	19	7.2
Gender	Male	144	54.3
	Female	121	45.7
Sample type	Nasopharyngeal swab	152	57.3
	Oropharyngeal swabs	78	29.4
	Sputum	35	13.3
Clinical symptoms（multiple selections）	Fever	192	72.4
	Cough	210	79.2
	Wheeze	87	32.8
	Nasal congestion	162	61.1
	Dyspnea	49	18.5
	Asymptomatic close contact	14	5.3
Epidemiological history	contact with confirmed case	98	37
	No known exposure	167	63
RT-qPCR result	Positive	112	42.3
	Negative	153	57.7
RT-RAA result	Positive	112	42.3
	Negative	153	57.7
RADTs result	Positive	121	45.7
	Negative	144	54.3
Visual detection result	Positive	107	40.4
	Negative	158	59.6
