# Supplementary material for: Portable, precise, and RNA extraction-free: RT-RAA technology for rapid early RSV identification and prevention
Source: Front Cell Infect Microbiol. 2025 Sep 2;15:1640503. doi: 10.3389/fcimb.2025.1640503 (PMC12436364; doi:10.3389/fcimb.2025.1640503)
Supplement: Supplementary file 2 [file Table2.xlsx]

## Sheet: S2
Sample ID	Population Type	Age (year / month)	Gender	Sample type	Clinical Symptoms（multiple selections）	Epidemiological history (contact with confirmed case)	RT-RAA result	RT-qPCR result	RADTs result	Visual detection result
S001	Pediatric	6 mo	Male	Nasopharyngeal swab	Fever、Cough、Nasal congestion	Yes	Positive	Positive	Positive	Positive
S002	Pediatric	1.5 yr	Female	Nasopharyngeal swab	Cough、Wheeze	No	Positive	Positive	Positive	Positive
S003	Adult	28 yr	Male	Oropharyngeal swabs	Fever、Cough	Yes	Positive	Positive	Positive	Positive
S004	Adult	67 yr	Female	Sputum	Cough、Dyspnea	No	Positive	Positive	Positive	Positive
S005	Pediatric	5 yr	Male	Oropharyngeal swabs	Fever、Nasal congestion	No	Negative	Negative	Negative	Negative
S006	Pediatric	11 mo	Female	Nasopharyngeal swab	Cough、Wheeze、Nasal congestion	Yes	Positive	Positive	Positive	Positive
S007	Adult	35 yr	Male	Oropharyngeal swabs	Asymptomatic close contact	Yes	Positive	Positive	Positive	Negative
S008	Adult	52 yr	Female	Sputum	Fever、Cough、Dyspnea	No	Negative	Negative	Negative	Negative
S009	Pediatric	3 yr	Male	Nasopharyngeal swab	Cough、Nasal congestion	No	Negative	Negative	Negative	Negative
S010	Pediatric	10 yr	Female	Oropharyngeal swabs	Fever、Cough、Wheeze	Yes	Positive	Positive	Positive	Positive
S011	Pediatric	2 yr	Male	Nasopharyngeal swab	Cough、Nasal congestion	Yes	Positive	Positive	Positive	Positive
S012	Adult	45 yr	Female	Oropharyngeal swabs	Fever、Cough	No	Negative	Negative	Negative	Negative
S013	Pediatric	8 mo	Male	Nasopharyngeal swab	Fever、Wheeze	Yes	Positive	Positive	Positive	Positive
S014	Adult	70 yr	Male	Sputum	Cough、Dyspnea	Yes	Positive	Positive	Positive	Positive
S015	Pediatric	4 yr	Female	Oropharyngeal swabs	Cough、Nasal congestion	No	Negative	Negative	Negative	Negative
S016	Adult	30 yr	Male	Oropharyngeal swabs	Asymptomatic close contact	Yes	Negative	Negative	Negative	Negative
S017	Pediatric	1 yr	Female	Nasopharyngeal swab	Fever、Cough、Wheeze	Yes	Positive	Positive	Positive	Positive
S018	Adult	55 yr	Female	Sputum	Fever、Cough	No	Negative	Negative	Negative	Negative
S019	Pediatric	7 yr	Male	Oropharyngeal swabs	Cough、Nasal congestion	No	Negative	Negative	Negative	Negative
S020	Adult	25 yr	Male	Oropharyngeal swabs	Fever、Cough	Yes	Positive	Positive	Positive	Positive
S021	Pediatric	9 mo	Female	Nasopharyngeal swab	Cough、Wheeze	Yes	Positive	Positive	Positive	Positive
S022	Adult	60 yr	Male	Sputum	Cough、Dyspnea	No	Positive	Positive	Positive	Positive
S023	Pediatric	2.5 yr	Male	Nasopharyngeal swab	Fever、Cough	No	Negative	Negative	Negative	Negative
S024	Adult	40 yr	Female	Oropharyngeal swabs	Asymptomatic close contact	Yes	Positive	Positive	Positive	Negative
S025	Pediatric	6 yr	Female	Oropharyngeal swabs	Cough、Nasal congestion	Yes	Negative	Negative	Negative	Negative
S026	Adult	33 yr	Male	Oropharyngeal swabs	Fever、Cough、Nasal congestion	No	Negative	Negative	Negative	Negative
S027	Pediatric	3 mo	Male	Nasopharyngeal swab	Fever、Wheeze	Yes	Positive	Positive	Positive	Positive
S028	Adult	58 yr	Female	Sputum	Cough、Dyspnea	Yes	Positive	Positive	Positive	Positive
S029	Pediatric	10 mo	Female	Nasopharyngeal swab	Cough、Nasal congestion	No	Negative	Negative	Negative	Negative
S030	Adult	22 yr	Male	Oropharyngeal swabs	Fever、Cough	No	Negative	Negative	Negative	Negative
S031	Pediatric	5 yr	Male	Oropharyngeal swabs	Cough、Wheeze	Yes	Positive	Positive	Positive	Positive
S032	Adult	65 yr	Female	Sputum	Asymptomatic close contact	Yes	Positive	Positive	Positive	Positive
S033	Pediatric	1.5 yr	Female	Nasopharyngeal swab	Fever、Cough	No	Negative	Negative	Negative	Negative
S034	Adult	48 yr	Male	Oropharyngeal swabs	Cough、Nasal congestion	Yes	Negative	Negative	Negative	Negative
S035	Pediatric	8 yr	Male	Nasopharyngeal swab	Fever、Cough、Nasal congestion	Yes	Positive	Positive	Positive	Positive
S036	Adult	38 yr	Female	Oropharyngeal swabs	Cough、Dyspnea	No	Negative	Negative	Negative	Negative
S037	Pediatric	4 mo	Female	Nasopharyngeal swab	Wheeze、Nasal congestion	Yes	Positive	Positive	Positive	Positive
S038	Adult	75 yr	Male	Sputum	Fever、Cough	Yes	Positive	Positive	Positive	Positive
S039	Pediatric	3 yr	Male	Oropharyngeal swabs	Cough	No	Negative	Negative	Negative	Negative
S040	Adult	29 yr	Female	Oropharyngeal swabs	Asymptomatic close contact	No	Negative	Negative	Negative	Negative
S041	Pediatric	11 yr	Female	Oropharyngeal swabs	Fever、Cough	Yes	Negative	Negative	Negative	Negative
S042	Adult	50 yr	Male	Sputum	Cough、Dyspnea	Yes	Positive	Positive	Positive	Positive
S043	Pediatric	7 mo	Male	Nasopharyngeal swab	Fever、Wheeze	No	Positive	Positive	Positive	Positive
S044	Adult	42 yr	Female	Oropharyngeal swabs	Cough、Nasal congestion	No	Negative	Negative	Negative	Negative
S045	Pediatric	2 yr	Female	Nasopharyngeal swab	Cough、Nasal congestion	Yes	Negative	Negative	Negative	Negative
S046	Adult	35 yr	Male	Oropharyngeal swabs	Fever、Cough	Yes	Positive	Positive	Positive	Positive
S047	Pediatric	9 yr	Male	Oropharyngeal swabs	Cough、Wheeze	No	Negative	Negative	Negative	Negative
S048	Adult	62 yr	Female	Sputum	Asymptomatic close contact	Yes	Positive	Positive	Positive	Positive
S049	Pediatric	1 yr	Female	Nasopharyngeal swab	Fever、Cough	Yes	Positive	Positive	Positive	Positive
S050	Adult	26 yr	Male	Oropharyngeal swabs	Cough、Dyspnea	No	Negative	Negative	Negative	Negative
S051	Pediatric	4 yr	Male	Nasopharyngeal swab	Cough、Nasal congestion	No	Negative	Negative	Negative	Negative
S052	Adult	53 yr	Female	Oropharyngeal swabs	Fever、Cough	Yes	Negative	Negative	Negative	Negative
S053	Pediatric	6 mo	Female	Nasopharyngeal swab	Wheeze、Nasal congestion	Yes	Positive	Positive	Positive	Positive
S054	Adult	31 yr	Male	Sputum	Cough、Fever	No	Positive	Positive	Positive	Positive
S055	Pediatric	5 yr	Female	Oropharyngeal swabs	Cough	Yes	Negative	Negative	Negative	Negative
S056	Adult	47 yr	Male	Oropharyngeal swabs	Asymptomatic close contact	No	Negative	Negative	Negative	Negative
S057	Pediatric	2.5 yr	Male	Nasopharyngeal swab	Fever、Cough、Wheeze	Yes	Positive	Positive	Positive	Positive
S058	Adult	68 yr	Female	Sputum	Cough、Dyspnea	Yes	Positive	Positive	Positive	Positive
S059	Pediatric	10 mo	Male	Nasopharyngeal swab	Cough、Nasal congestion	No	Negative	Negative	Negative	Negative
S060	Adult	24 yr	Female	Oropharyngeal swabs	Fever、Cough	No	Negative	Negative	Negative	Negative
S061	Pediatric	7 yr	Female	Oropharyngeal swabs	Cough、Nasal congestion	Yes	Negative	Negative	Negative	Negative
S062	Adult	55 yr	Male	Sputum	Cough、Fever	Yes	Positive	Positive	Positive	Positive
S063	Pediatric	3 mo	Male	Nasopharyngeal swab	Fever、Wheeze	No	Positive	Positive	Positive	Positive
S064	Adult	40 yr	Female	Oropharyngeal swabs	Asymptomatic close contact	Yes	Positive	Positive	Positive	Negative
S065	Pediatric	1.5 yr	Female	Nasopharyngeal swab	Cough、Nasal congestion	Yes	Negative	Negative	Negative	Negative
S066	Adult	37 yr	Male	Oropharyngeal swabs	Cough、Dyspnea	No	Negative	Negative	Negative	Negative
S067	Pediatric	8 yr	Male	Oropharyngeal swabs	Fever、Cough	Yes	Positive	Positive	Positive	Positive
S068	Adult	63 yr	Female	Sputum	Cough	Yes	Negative	Negative	Negative	Negative
S069	Pediatric	4 yr	Female	Nasopharyngeal swab	Cough、Wheeze	No	Positive	Positive	Positive	Positive
S070	Adult	28 yr	Male	Oropharyngeal swabs	Fever、Cough、Nasal congestion	No	Negative	Negative	Negative	Negative
S071	Pediatric	11 mo	Male	Nasopharyngeal swab	Fever、Cough	Yes	Positive	Positive	Positive	Positive
S072	Adult	51 yr	Female	Sputum	Asymptomatic close contact	Yes	Positive	Positive	Positive	Positive
S073	Pediatric	3 yr	Female	Oropharyngeal swabs	Cough、Nasal congestion	No	Negative	Negative	Negative	Negative
S074	Adult	43 yr	Male	Oropharyngeal swabs	Cough、Dyspnea	Yes	Negative	Negative	Negative	Negative
S075	Pediatric	6 yr	Male	Nasopharyngeal swab	Fever、Wheeze	Yes	Positive	Positive	Positive	Positive
S076	Adult	34 yr	Female	Oropharyngeal swabs	Cough、Fever	No	Negative	Negative	Negative	Negative
S077	Pediatric	9 mo	Female	Nasopharyngeal swab	Cough、Nasal congestion	Yes	Negative	Negative	Negative	Negative
S078	Adult	66 yr	Male	Sputum	Cough、Dyspnea	No	Positive	Positive	Positive	Positive
S079	Pediatric	2 yr	Male	Oropharyngeal swabs	Fever、Cough	No	Negative	Negative	Negative	Negative
S080	Adult	23 yr	Female	Oropharyngeal swabs	Asymptomatic close contact	Yes	Negative	Negative	Negative	Negative
S081	Pediatric	10 yr	Male	Oropharyngeal swabs	Cough、Nasal congestion	Yes	Negative	Negative	Negative	Negative
S082	Adult	57 yr	Male	Sputum	Fever、Cough	Yes	Positive	Positive	Negative	Positive
S083	Pediatric	5 mo	Female	Nasopharyngeal swab	Wheeze、Nasal congestion	No	Positive	Positive	Negative	Positive
S084	Adult	45 yr	Female	Oropharyngeal swabs	Cough	No	Negative	Negative	Negative	Negative
S085	Pediatric	3.5 yr	Male	Nasopharyngeal swab	Fever、Cough	Yes	Negative	Negative	Negative	Negative
S086	Adult	39 yr	Male	Oropharyngeal swabs	Cough、Dyspnea	Yes	Positive	Positive	Negative	Positive
S087	Pediatric	7 yr	Female	Oropharyngeal swabs	Cough、Nasal congestion	No	Negative	Negative	Negative	Negative
S088	Adult	61 yr	Female	Sputum	Asymptomatic close contact	Yes	Positive	Positive	Negative	Positive
S089	Pediatric	1 yr	Male	Nasopharyngeal swab	Fever、Wheeze	Yes	Positive	Positive	Negative	Negative
S090	Adult	27 yr	Male	Oropharyngeal swabs	Fever、Cough	No	Negative	Negative	Negative	Negative
S091	Pediatric	8 mo	Female	Nasopharyngeal swab	Cough、Nasal congestion	Yes	Negative	Negative	Negative	Negative
S092	Adult	52 yr	Female	Oropharyngeal swabs	Cough、Fever	Yes	Negative	Negative	Negative	Negative
S093	Pediatric	4 yr	Male	Oropharyngeal swabs	Fever、Cough、Wheeze	Yes	Positive	Positive	Negative	Positive
S094	Adult	41 yr	Male	Sputum	Cough、Dyspnea	No	Positive	Positive	Negative	Positive
S095	Pediatric	2 yr	Female	Nasopharyngeal swab	Cough、Nasal congestion	No	Negative	Negative	Negative	Negative
S096	Adult	33 yr	Female	Oropharyngeal swabs	Asymptomatic close contact	Yes	Negative	Negative	Negative	Negative
S097	Pediatric	9 yr	Male	Nasopharyngeal swab	Fever、Cough	Yes	Negative	Negative	Negative	Negative
S098	Adult	69 yr	Male	Sputum	Cough	Yes	Positive	Positive	Negative	Positive
S099	Pediatric	6 mo	Female	Nasopharyngeal swab	Wheeze、Nasal congestion	No	Positive	Positive	Negative	Positive
S100	Adult	29 yr	Female	Oropharyngeal swabs	Fever、Cough	No	Negative	Negative	Negative	Negative
S101	Pediatric	5 yr	Male	Oropharyngeal swabs	Cough、Nasal congestion	Yes	Negative	Negative	Negative	Negative
S102	Adult	54 yr	Male	Sputum	Cough、Dyspnea	Yes	Positive	Positive	Negative	Positive
S103	Pediatric	1.5 yr	Female	Nasopharyngeal swab	Fever、Cough	No	Positive	Positive	Negative	Positive
S104	Adult	36 yr	Female	Oropharyngeal swabs	Asymptomatic close contact	Yes	Positive	Positive	Negative	Negative
S105	Pediatric	10 yr	Male	Nasopharyngeal swab	Cough、Wheeze	Yes	Negative	Negative	Negative	Negative
S106	Adult	49 yr	Male	Oropharyngeal swabs	Cough、Fever	No	Negative	Negative	Negative	Negative
S107	Pediatric	3 mo	Female	Nasopharyngeal swab	Fever、Nasal congestion	Yes	Positive	Positive	Negative	Positive
S108	Adult	64 yr	Female	Sputum	Cough、Dyspnea	Yes	Positive	Positive	Negative	Positive
S109	Pediatric	7 yr	Male	Oropharyngeal swabs	Cough	No	Negative	Negative	Negative	Negative
S110	Adult	25 yr	Male	Oropharyngeal swabs	Fever、Cough	No	Negative	Negative	Negative	Negative
S111	Pediatric	2 yr	Female	Oropharyngeal swabs	Cough、Wheeze	Yes	Positive	Positive	Negative	Positive
S112	Adult	56 yr	Female	Sputum	Asymptomatic close contact	Yes	Positive	Positive	Negative	Positive
S113	Pediatric	8 mo	Male	Nasopharyngeal swab	Fever、Cough	No	Negative	Negative	Negative	Negative
S114	Adult	44 yr	Male	Oropharyngeal swabs	Cough、Nasal congestion	Yes	Negative	Negative	Negative	Negative
S115	Pediatric	6 yr	Female	Nasopharyngeal swab	Fever、Cough、Nasal congestion	Yes	Positive	Positive	Negative	Positive
S116	Adult	32 yr	Female	Oropharyngeal swabs	Cough、Dyspnea	No	Negative	Negative	Negative	Negative
S117	Pediatric	4 mo	Male	Nasopharyngeal swab	Wheeze、Nasal congestion	Yes	Positive	Positive	Negative	Positive
S118	Adult	71 yr	Male	Sputum	Fever、Cough	Yes	Positive	Positive	Negative	Positive
S119	Pediatric	3 yr	Female	Oropharyngeal swabs	Cough	No	Negative	Negative	Negative	Negative
S120	Adult	26 yr	Female	Oropharyngeal swabs	Asymptomatic close contact	No	Negative	Negative	Negative	Negative
S121	Pediatric	11 yr	Male	Oropharyngeal swabs	Fever、Cough	Yes	Negative	Negative	Negative	Negative
S122	Adult	53 yr	Male	Sputum	Cough、Dyspnea	Yes	Positive	Positive	Negative	Positive
S123	Pediatric	7 mo	Female	Nasopharyngeal swab	Fever、Wheeze	No	Positive	Positive	Negative	Positive
S124	Adult	40 yr	Female	Oropharyngeal swabs	Cough、Nasal congestion	No	Negative	Negative	Negative	Negative
S125	Pediatric	2 yr	Male	Nasopharyngeal swab	Cough、Nasal congestion	Yes	Negative	Negative	Negative	Negative
S126	Adult	38 yr	Male	Oropharyngeal swabs	Fever、Cough	Yes	Positive	Positive	Negative	Positive
S127	Pediatric	9 yr	Female	Oropharyngeal swabs	Cough、Wheeze	No	Negative	Negative	Negative	Negative
S128	Adult	62 yr	Female	Sputum	Asymptomatic close contact	Yes	Positive	Positive	Negative	Positive
S129	Pediatric	1 yr	Male	Nasopharyngeal swab	Fever、Cough	Yes	Positive	Positive	Negative	Positive
S130	Adult	28 yr	Male	Oropharyngeal swabs	Cough、Dyspnea	No	Negative	Negative	Negative	Negative
S131	Pediatric	4 yr	Female	Nasopharyngeal swab	Cough、Nasal congestion	No	Negative	Negative	Negative	Negative
S132	Adult	50 yr	Female	Oropharyngeal swabs	Fever、Cough	Yes	Negative	Negative	Negative	Positive
S133	Pediatric	6 mo	Male	Nasopharyngeal swab	Wheeze、Nasal congestion	Yes	Positive	Positive	Negative	Positive
S134	Adult	31 yr	Male	Sputum	Cough、Fever	No	Positive	Positive	Negative	Negative
S135	Pediatric	5 yr	Female	Oropharyngeal swabs	Cough	Yes	Negative	Negative	Negative	Negative
S136	Adult	47 yr	Male	Oropharyngeal swabs	Asymptomatic close contact	No	Negative	Negative	Negative	Negative
S137	Pediatric	2.5 yr	Male	Nasopharyngeal swab	Fever、Cough、Wheeze	Yes	Positive	Positive	Negative	Positive
S138	Adult	68 yr	Female	Sputum	Cough、Dyspnea	Yes	Positive	Positive	Negative	Positive
S139	Pediatric	10 mo	Female	Nasopharyngeal swab	Cough、Nasal congestion	No	Negative	Negative	Negative	Negative
S140	Adult	24 yr	Male	Oropharyngeal swabs	Fever、Cough	No	Negative	Negative	Negative	Negative
S141	Pediatric	7 yr	Male	Oropharyngeal swabs	Cough、Nasal congestion	Yes	Negative	Negative	Negative	Negative
S142	Adult	55 yr	Female	Sputum	Cough、Fever	Yes	Positive	Positive	Negative	Positive
S143	Pediatric	3 mo	Female	Nasopharyngeal swab	Fever、Wheeze	No	Positive	Positive	Negative	Positive
S144	Adult	40 yr	Male	Oropharyngeal swabs	Asymptomatic close contact	Yes	Positive	Positive	Negative	Negative
S145	Pediatric	1.5 yr	Male	Nasopharyngeal swab	Cough、Nasal congestion	Yes	Negative	Negative	Negative	Negative
S146	Adult	37 yr	Female	Oropharyngeal swabs	Cough、Dyspnea	No	Negative	Negative	Negative	Negative
S147	Pediatric	8 yr	Female	Oropharyngeal swabs	Fever、Cough	Yes	Positive	Positive	Negative	Positive
S148	Adult	63 yr	Male	Sputum	Cough	Yes	Negative	Negative	Negative	Negative
S149	Pediatric	4 yr	Male	Nasopharyngeal swab	Cough、Wheeze	No	Positive	Positive	Negative	Positive
S150	Adult	28 yr	Female	Oropharyngeal swabs	Fever、Cough、Nasal congestion	No	Negative	Negative	Negative	Negative
S151	Pediatric	11 mo	Female	Nasopharyngeal swab	Fever、Cough	Yes	Positive	Positive	Negative	Positive
S152	Adult	51 yr	Male	Sputum	Asymptomatic close contact	Yes	Positive	Positive	Negative	Positive
S153	Pediatric	3 yr	Male	Oropharyngeal swabs	Cough、Nasal congestion	No	Negative	Negative	Negative	Negative
S154	Adult	43 yr	Female	Oropharyngeal swabs	Cough、Dyspnea	Yes	Negative	Negative	Negative	Negative
S155	Pediatric	6 yr	Female	Nasopharyngeal swab	Fever、Wheeze	Yes	Positive	Positive	Negative	Negative
S156	Adult	34 yr	Male	Oropharyngeal swabs	Cough、Fever	No	Positive	Positive	Negative	Negative
S157	Pediatric	9 mo	Male	Nasopharyngeal swab	Cough、Nasal congestion	Yes	Negative	Negative	Negative	Negative
S158	Adult	66 yr	Female	Sputum	Cough、Dyspnea	No	Positive	Positive	Negative	Positive
S159	Pediatric	2 yr	Female	Oropharyngeal swabs	Fever、Cough	No	Negative	Negative	Negative	Negative
S160	Adult	23 yr	Male	Oropharyngeal swabs	Asymptomatic close contact	Yes	Negative	Negative	Negative	Negative
S161	Pediatric	10 yr	Female	Oropharyngeal swabs	Cough、Nasal congestion	Yes	Negative	Negative	Negative	Positive
S162	Adult	57 yr	Male	Sputum	Fever、Cough	Yes	Positive	Positive	Negative	Positive
S163	Pediatric	5 mo	Male	Nasopharyngeal swab	Wheeze、Nasal congestion	No	Positive	Positive	Negative	Negative
S164	Adult	45 yr	Female	Oropharyngeal swabs	Cough	No	Negative	Negative	Negative	Negative
S165	Pediatric	3.5 yr	Female	Nasopharyngeal swab	Fever、Cough	Yes	Negative	Negative	Negative	Negative
S166	Adult	39 yr	Male	Oropharyngeal swabs	Cough、Dyspnea	Yes	Positive	Positive	Negative	Positive
S167	Pediatric	7 yr	Male	Oropharyngeal swabs	Cough、Nasal congestion	No	Negative	Negative	Negative	Negative
S168	Adult	61 yr	Female	Sputum	Asymptomatic close contact	Yes	Positive	Positive	Negative	Positive
S169	Pediatric	1 yr	Female	Nasopharyngeal swab	Fever、Wheeze	Yes	Positive	Positive	Negative	Positive
S170	Adult	27 yr	Male	Oropharyngeal swabs	Fever、Cough	No	Negative	Negative	Negative	Negative
S171	Pediatric	8 mo	Male	Nasopharyngeal swab	Cough、Nasal congestion	Yes	Negative	Negative	Negative	Negative
S172	Adult	52 yr	Female	Oropharyngeal swabs	Cough、Fever	Yes	Negative	Negative	Negative	Negative
S173	Pediatric	4 yr	Female	Oropharyngeal swabs	Fever、Cough、Wheeze	Yes	Positive	Positive	Negative	Positive
S174	Adult	41 yr	Male	Sputum	Cough、Dyspnea	No	Positive	Positive	Negative	Positive
S175	Pediatric	2 yr	Male	Nasopharyngeal swab	Cough、Nasal congestion	No	Negative	Negative	Negative	Negative
S176	Adult	33 yr	Female	Oropharyngeal swabs	Asymptomatic close contact	Yes	Negative	Negative	Negative	Negative
S177	Pediatric	9 yr	Female	Nasopharyngeal swab	Fever、Cough	Yes	Negative	Negative	Negative	Negative
S178	Adult	69 yr	Male	Sputum	Cough	Yes	Positive	Positive	Negative	Positive
S179	Pediatric	6 mo	Male	Nasopharyngeal swab	Wheeze、Nasal congestion	No	Positive	Positive	Negative	Positive
S180	Adult	29 yr	Female	Oropharyngeal swabs	Fever、Cough	No	Negative	Negative	Negative	Negative
S181	Pediatric	5 yr	Female	Oropharyngeal swabs	Cough、Nasal congestion	Yes	Negative	Negative	Negative	Negative
S182	Adult	54 yr	Male	Sputum	Cough、Dyspnea	Yes	Positive	Positive	Negative	Positive
S183	Pediatric	1.5 yr	Male	Nasopharyngeal swab	Fever、Cough	No	Positive	Positive	Negative	Positive
S184	Adult	36 yr	Female	Oropharyngeal swabs	Asymptomatic close contact	Yes	Positive	Positive	Negative	Negative
S185	Pediatric	10 yr	Female	Nasopharyngeal swab	Cough、Wheeze	Yes	Negative	Negative	Negative	Negative
S186	Adult	49 yr	Male	Oropharyngeal swabs	Cough、Fever	No	Negative	Negative	Negative	Negative
S187	Pediatric	3 mo	Male	Nasopharyngeal swab	Fever、Nasal congestion	Yes	Positive	Positive	Negative	Positive
S188	Adult	64 yr	Female	Sputum	Cough、Dyspnea	Yes	Positive	Positive	Negative	Positive
S189	Pediatric	7 yr	Female	Oropharyngeal swabs	Cough	No	Negative	Negative	Negative	Negative
S190	Adult	25 yr	Male	Oropharyngeal swabs	Fever、Cough	No	Negative	Negative	Negative	Negative
S191	Pediatric	2 yr	Male	Oropharyngeal swabs	Cough、Wheeze	Yes	Positive	Positive	Negative	Positive
S192	Adult	56 yr	Female	Sputum	Asymptomatic close contact	Yes	Positive	Positive	Negative	Negative
S193	Pediatric	8 mo	Female	Nasopharyngeal swab	Fever、Cough	No	Negative	Negative	Negative	Negative
S194	Adult	44 yr	Male	Oropharyngeal swabs	Cough、Nasal congestion	Yes	Negative	Negative	Negative	Negative
S195	Pediatric	6 yr	Male	Nasopharyngeal swab	Fever、Cough、Nasal congestion	Yes	Positive	Positive	Negative	Positive
S196	Adult	32 yr	Female	Oropharyngeal swabs	Cough、Dyspnea	No	Negative	Negative	Negative	Negative
S197	Pediatric	4 mo	Female	Nasopharyngeal swab	Wheeze、Nasal congestion	Yes	Positive	Positive	Negative	Positive
S198	Adult	71 yr	Male	Sputum	Fever、Cough	Yes	Positive	Positive	Negative	Positive
S199	Pediatric	3 yr	Male	Oropharyngeal swabs	Cough	No	Negative	Negative	Negative	Negative
S200	Adult	26 yr	Female	Oropharyngeal swabs	Asymptomatic close contact	No	Negative	Negative	Negative	Negative
S201	Pediatric	11 yr	Female	Oropharyngeal swabs	Fever、Cough	Yes	Negative	Negative	Negative	Negative
S202	Adult	53 yr	Male	Sputum	Cough、Dyspnea	Yes	Positive	Positive	Negative	Positive
S203	Pediatric	7 mo	Male	Nasopharyngeal swab	Fever、Wheeze	No	Positive	Positive	Negative	Positive
S204	Adult	40 yr	Female	Oropharyngeal swabs	Cough、Nasal congestion	No	Negative	Negative	Negative	Negative
S205	Pediatric	2 yr	Female	Nasopharyngeal swab	Cough、Nasal congestion	Yes	Negative	Negative	Negative	Negative
S206	Adult	38 yr	Male	Oropharyngeal swabs	Fever、Cough	Yes	Positive	Positive	Negative	Positive
S207	Pediatric	9 yr	Male	Oropharyngeal swabs	Cough、Wheeze	No	Negative	Negative	Negative	Negative
S208	Adult	62 yr	Female	Sputum	Asymptomatic close contact	Yes	Positive	Positive	Negative	Positive
S209	Pediatric	1 yr	Female	Nasopharyngeal swab	Fever、Cough	Yes	Positive	Positive	Negative	Positive
S210	Adult	28 yr	Male	Oropharyngeal swabs	Cough、Dyspnea	No	Negative	Negative	Negative	Negative
S211	Pediatric	4 yr	Male	Nasopharyngeal swab	Cough、Nasal congestion	No	Negative	Negative	Negative	Negative
S212	Adult	50 yr	Female	Oropharyngeal swabs	Fever、Cough	Yes	Negative	Negative	Negative	Positive
S213	Pediatric	6 mo	Female	Nasopharyngeal swab	Wheeze、Nasal congestion	Yes	Positive	Positive	Negative	Positive
S214	Adult	31 yr	Male	Sputum	Cough、Fever	No	Positive	Positive	Negative	Negative
S215	Pediatric	5 yr	Male	Oropharyngeal swabs	Cough	Yes	Positive	Positive	Negative	Negative
S216	Adult	47 yr	Female	Oropharyngeal swabs	Asymptomatic close contact	No	Negative	Negative	Negative	Negative
S217	Pediatric	2.5 yr	Female	Nasopharyngeal swab	Fever、Cough、Wheeze	Yes	Positive	Positive	Negative	Positive
S218	Adult	68 yr	Male	Sputum	Cough、Dyspnea	Yes	Positive	Positive	Negative	Positive
S219	Pediatric	10 mo	Male	Nasopharyngeal swab	Cough、Nasal congestion	No	Negative	Negative	Negative	Negative
S220	Adult	24 yr	Female	Oropharyngeal swabs	Fever、Cough	No	Negative	Negative	Negative	Negative
S221	Pediatric	7 yr	Female	Oropharyngeal swabs	Cough、Nasal congestion	Yes	Negative	Negative	Negative	Negative
S222	Adult	55 yr	Male	Sputum	Cough、Fever	Yes	Positive	Positive	Negative	Positive
S223	Pediatric	3 mo	Male	Nasopharyngeal swab	Fever、Wheeze	No	Positive	Positive	Negative	Positive
S224	Adult	40 yr	Female	Oropharyngeal swabs	Asymptomatic close contact	Yes	Positive	Positive	Negative	Negative
S225	Pediatric	1.5 yr	Female	Nasopharyngeal swab	Cough、Nasal congestion	Yes	Negative	Negative	Negative	Negative
S226	Adult	37 yr	Male	Oropharyngeal swabs	Cough、Dyspnea	No	Negative	Negative	Negative	Negative
S227	Pediatric	8 yr	Male	Oropharyngeal swabs	Fever、Cough	Yes	Positive	Positive	Negative	Positive
S228	Adult	63 yr	Female	Sputum	Cough	Yes	Negative	Negative	Negative	Negative
S229	Pediatric	4 yr	Female	Nasopharyngeal swab	Cough、Wheeze	No	Positive	Positive	Negative	Positive
S230	Adult	28 yr	Male	Oropharyngeal swabs	Fever、Cough、Nasal congestion	No	Negative	Negative	Negative	Negative
S231	Pediatric	11 mo	Male	Nasopharyngeal swab	Fever、Cough	Yes	Positive	Positive	Negative	Positive
S232	Adult	51 yr	Female	Sputum	Asymptomatic close contact	Yes	Positive	Positive	Negative	Positive
S233	Pediatric	3 yr	Female	Oropharyngeal swabs	Cough、Nasal congestion	No	Negative	Negative	Negative	Negative
S234	Adult	43 yr	Male	Oropharyngeal swabs	Cough、Dyspnea	Yes	Negative	Negative	Negative	Negative
S235	Pediatric	6 yr	Male	Nasopharyngeal swab	Fever、Wheeze	Yes	Positive	Positive	Negative	Positive
S236	Adult	34 yr	Female	Oropharyngeal swabs	Cough、Fever	No	Negative	Negative	Negative	Negative
S237	Pediatric	9 mo	Female	Nasopharyngeal swab	Cough、Nasal congestion	Yes	Negative	Negative	Negative	Negative
S238	Adult	66 yr	Male	Sputum	Cough、Dyspnea	No	Positive	Positive	Negative	Positive
S239	Pediatric	2 yr	Male	Oropharyngeal swabs	Fever、Cough	No	Negative	Negative	Negative	Negative
S240	Adult	23 yr	Female	Oropharyngeal swabs	Asymptomatic close contact	Yes	Negative	Negative	Negative	Negative
S241	Pediatric	10 yr	Male	Oropharyngeal swabs	Cough、Nasal congestion	Yes	Negative	Negative	Negative	Negative
S242	Adult	57 yr	Female	Sputum	Fever、Cough	Yes	Positive	Positive	Negative	Positive
S243	Pediatric	5 mo	Female	Nasopharyngeal swab	Wheeze、Nasal congestion	No	Positive	Positive	Negative	Positive
S244	Adult	45 yr	Male	Oropharyngeal swabs	Cough	No	Negative	Negative	Negative	Negative
S245	Pediatric	3.5 yr	Male	Nasopharyngeal swab	Fever、Cough	Yes	Negative	Negative	Negative	Negative
S246	Adult	39 yr	Female	Oropharyngeal swabs	Cough、Dyspnea	Yes	Positive	Positive	Negative	Positive
S247	Pediatric	7 yr	Female	Oropharyngeal swabs	Cough、Nasal congestion	No	Negative	Negative	Negative	Negative
S248	Adult	61 yr	Male	Sputum	Asymptomatic close contact	Yes	Positive	Positive	Negative	Positive
S249	Pediatric	1 yr	Male	Nasopharyngeal swab	Fever、Wheeze	Yes	Positive	Positive	Negative	Positive
S250	Adult	27 yr	Female	Oropharyngeal swabs	Fever、Cough	No	Negative	Negative	Negative	Negative
S251	Pediatric	8 mo	Female	Nasopharyngeal swab	Cough、Nasal congestion	Yes	Negative	Negative	Negative	Negative
S252	Adult	52 yr	Male	Oropharyngeal swabs	Cough、Fever	Yes	Negative	Negative	Negative	Positive
S253	Pediatric	4 yr	Male	Oropharyngeal swabs	Fever、Cough、Wheeze	Yes	Positive	Positive	Negative	Negative
S254	Adult	41 yr	Female	Sputum	Cough、Dyspnea	No	Positive	Positive	Negative	Negative
S255	Pediatric	2 yr	Female	Nasopharyngeal swab	Cough、Nasal congestion	No	Negative	Negative	Negative	Negative
S256	Adult	33 yr	Male	Oropharyngeal swabs	Asymptomatic close contact	Yes	Negative	Negative	Negative	Negative
S257	Pediatric	9 yr	Male	Nasopharyngeal swab	Fever、Cough	Yes	Negative	Negative	Negative	Positive
S258	Adult	69 yr	Female	Sputum	Cough	Yes	Positive	Positive	Negative	Positive
S259	Pediatric	6 mo	Female	Nasopharyngeal swab	Wheeze、Nasal congestion	No	Positive	Positive	Negative	Negative
S260	Adult	29 yr	Male	Oropharyngeal swabs	Fever、Cough	No	Negative	Negative	Negative	Negative
S261	Adult	72 yr	Male	Sputum	Cough、Dyspnea	No	Positive	Positive	Negative	Positive
S262	Pediatric	2 mo	Female	Nasopharyngeal swab	Fever、Cough、Wheeze	Yes	Positive	Positive	Negative	Positive
S263	Adult	40 yr	Male	Oropharyngeal swabs	Asymptomatic close contact	Yes	Negative	Negative	Negative	Negative
S264	Pediatric	12 yr	Female	Nasopharyngeal swab	Cough、Nasal congestion	No	Negative	Negative	Positive	Negative
S265	Adult	58 yr	Male	Oropharyngeal swabs	Fever、Cough	No	Negative	Negative	Positive	Negative
